# Supplementary material for: Dynamic Changes in Plant Secondary Metabolites Induced by Botrytis cinerea Infection
Source: Metabolites. 2023 May 13;13(5):654. doi: 10.3390/metabo13050654 (PMC10223084; doi:10.3390/metabo13050654)
Supplement: Supplementary file 1 [file metabolites-13-00654-s001.zip]

Archive with 1 entries (1 files):
- metabolites-2360228-supplementary.pdf
